# Supplementary material for: In silico and in vitro studies of the reduction of unsaturated α,β bonds of trans-2-hexenedioic acid and 6-amino-trans-2-hexenoic acid – Important steps towards biobased production of adipic acid
Source: PLoS One. 2018 Feb 23;13(2):e0193503. doi: 10.1371/journal.pone.0193503 (PMC5825115; doi:10.1371/journal.pone.0193503)
Supplement: S1 Table — Pose entry are listed in the order of increasing docking score for each substrate-enzyme pair. Lowest docking score implies the most stable interaction. Criterion of which the pose entry is rejected is highlighted under the corresponding column. Rejected entry is also highlighted under the result column. a Binding mode according to previous studies [49,51]. b Distance between beta carbon and N5 hydrogen measured after post-docking energy minimization. Distances below 3.96 Å were only accepted. The limit of distance between beta carbon and N5 (4.1 Å) [49] and the measured distance between N5 and N5 hydrogen (1.04 Å) were used to obtain 3.96 Å. c Distance between alpha carbon and Tyr196 hydroxyl hydrogen measured after post-docking energy minimization (Tyr187 for NemA). d The angle defined by N10-N5-beta carbon. Angle range of 86.0°-111.8° is accepted only [49,52]. (XLSX) [file pone.0193503.s001.xlsx]

## Sheet: Sheet1
Substrate	Enzyme	Pose entry number	Docking Score	Binding Modea	H distance (Å)b	H distance (Å)c	Angle (°)d	Result
trans-2-hexenal	Oye1	1	-5.2067	Flipped	2.14	2.50	103.4	Accepted
		2	-5.0293	Normal	2.90	2.34	79.2	Rejected
		3	-5.0261	Flipped	2.20	2.42	101.2	Accepted
		4	-4.9577	Flipped	2.15	2.38	104.6	Accepted
		5	-4.9451	Normal	2.26	2.26	93.5	Accepted
		6	-4.7396	Normal	2.24	2.37	96.5	Accepted
		7	-4.6937	Normal	2.34	2.23	96.7	Accepted
	NemA	1	-4.8430	Wrong orientation	4.31	3.44	62.1	Rejected
		2	-4.8103	Flipped	2.09	3.61	109.5	Accepted
		3	-4.4186	Normal	2.95	3.08	90.9	Accepted
		4	-4.4091	Normal	3.29	3.14	82.2	Rejected
		5	-4.3059	Normal	4.93	2.84	61.9	Rejected
		6	-4.2461	Flipped	4.17	3.89	67.0	Rejected
trans-2-hexenoic acid	Oye1	1	-5.6573	Flipped	2.20	2.22	100.1	Accepted
		2	-5.6089	Flipped	2.06	2.38	98.5	Accepted
		3	-5.5380	Flipped	2.18	2.24	100.6	Accepted
		4	-5.5360	Flipped	2.08	2.20	107.6	Accepted
		5	-5.5349	Flipped	2.11	2.21	105.7	Accepted
		6	-5.4463	Flipped	2.27	2.25	99.2	Accepted
		7	-5.3237	Flipped	2.18	2.49	100.5	Accepted
		8	-5.3213	Normal	2.29	2.08	96.5	Accepted
		9	-5.3171	Normal	2.17	2.36	89.8	Accepted
		10	-5.2528	Normal	2.19	2.18	97.5	Accepted
		11	-5.2354	Normal	2.41	2.12	91.9	Accepted
	NemA	1	-5.2849	Flipped	2.07	2.98	104.4	Accepted
		2	-5.2279	Wrong orientation	4.06	3.70	74.9	Rejected
		3	-5.0427	Flipped	2.10	3.59	110.4	Accepted
		4	-4.9624	Normal	2.18	2.74	101.9	Accepted
		5	-4.9379	Wrong orientation	4.16	3.56	71.9	Rejected
		6	-4.9032	Wrong orientation	3.79	3.43	58.1	Rejected
		7	-4.9021	Flipped	3.70	3.16	83.0	Rejected
		8	-4.8292	Normal	2.10	2.68	98.1	Accepted
		9	-3.9654	Normal	4.35	2.57	68.4	Rejected
trans-2-hexenedioic acid	Oye1	1	-6.0739	Wrong orientation	2.06	3.12	115.4	Rejected
		2	-5.9445	Normal	3.29	2.80	75.6	Rejected
		3	-5.8270	Normal	2.31	2.13	94.8	Accepted
		4	-5.8196	Flipped	2.33	2.95	88.2	Accepted
		5	-5.8122	Flipped	2.13	2.33	100.5	Accepted
		6	-5.7568	Normal	2.79	2.33	78.6	Rejected
		7	-5.7401	Normal	2.21	2.30	88.6	Accepted
		8	-5.7360	Flipped	2.34	2.56	90.1	Accepted
		9	-5.6871	Flipped	2.13	2.26	105.3	Accepted
		10	-5.6790	Flipped	2.59	2.50	94.6	Accepted
		11	-5.5800	Wrong orientation	3.07	3.32	111.4	Rejected
		12	-5.5297	Wrong orientation	3.36	4.43	117.2	Rejected
		13	-5.4987	Wrong orientation	3.36	3.09	100.3	Rejected
		14	-5.4471	Wrong orientation	3.29	3.13	106.1	Rejected
		15	-5.1347	Wrong orientation	3.24	3.31	99.2	Rejected
		16	-4.0653	Normal	3.03	2.40	95.1	Accepted
	NemA	1	-5.9144	Wrong orientation	3.69	3.34	121.0	Rejected
		2	-5.5167	Flipped	2.80	2.76	119.7	Rejected
		3	-5.5104	Wrong orientation	4.76	6.42	59.4	Rejected
		4	-5.4559	Flipped	2.17	3.49	114.8	Rejected
		5	-5.4423	Wrong orientation	4.17	3.15	54.7	Rejected
		6	-5.4222	Normal	2.31	2.62	84.6	Rejected
		7	-5.3558	Wrong orientation	4.15	4.03	92.8	Rejected
		8	-5.2879	Normal	2.58	2.60	84.7	Rejected
		9	-5.1856	Normal	3.86	2.57	91.4	Accepted
		10	-5.1616	Flipped	3.30	3.56	61.1	Rejected
		11	-4.9371	Normal	2.90	3.02	93.1	Accepted
		12	-4.8920	Flipped	2.87	3.44	83.0	Rejected
		13	-4.6981	Wrong orientation	4.61	5.17	75.9	Rejected
		14	-4.6860	Wrong orientation	5.28	6.44	81.5	Rejected
		15	-4.6149	Flipped	2.53	3.28	84.3	Accepted
6-amino-trans-2-hexenoic acid	Oye1	1	-5.6989	Normal	2.67	2.31	78.0	Rejected
		2	-5.6514	Flipped	2.20	2.13	98.3	Accepted
		3	-5.5939	Flipped	2.14	2.41	104.3	Accepted
		4	-5.5543	Flipped	2.14	2.46	98.2	Accepted
		5	-5.5411	Normal	2.84	2.09	84.6	Rejected
		6	-5.5131	Flipped	2.07	2.46	93.9	Accepted
		7	-5.4939	Flipped	2.19	2.18	111.0	Accepted
		8	-5.3920	Normal	2.44	2.22	80.4	Rejected
		9	-5.3817	Flipped	2.07	2.54	100.3	Accepted
		10	-5.3750	Flipped	2.10	2.39	100.0	Accepted
		11	-5.3370	Normal	2.59	1.96	101.5	Accepted
		12	-5.3306	Flipped	2.10	2.36	103.5	Accepted
		13	-5.2703	Normal	2.20	2.56	99.6	Accepted
		14	-5.2395	Normal	2.19	2.31	98.4	Accepted
		15	-4.8250	Normal	2.15	2.54	84.5	Accepted
	NemA	1	-5.3956	Wrong orientation	3.79	3.35	54.8	Rejected
		2	-5.2609	Flipped	4.37	3.42	67.4	Rejected
		3	-5.1671	Flipped	2.24	3.30	112.4	Rejected
		4	-4.9663	Flipped	3.43	3.50	78.1	Rejected
		5	-4.9308	Wrong orientation	4.07	3.16	54.7	Rejected
		6	-4.9291	Flipped	2.52	2.32	113.3	Rejected
		7	-4.8732	Wrong orientation	3.98	3.18	56.4	Rejected
		8	-4.8098	Normal	2.01	2.71	103.5	Accepted
		9	-4.8044	Normal	2.04	2.71	101.5	Accepted
		10	-4.7942	Wrong orientation	3.84	2.75	73.1	Rejected
		11	-4.6517	Flipped	3.59	3.00	83.2	Rejected
