# Supplementary material for: In silico and in vitro studies of the reduction of unsaturated α,β bonds of trans-2-hexenedioic acid and 6-amino-trans-2-hexenoic acid – Important steps towards biobased production of adipic acid
Source: PLoS One. 2018 Feb 23;13(2):e0193503. doi: 10.1371/journal.pone.0193503 (PMC5825115; doi:10.1371/journal.pone.0193503)
Supplement: S2 Table — Theoretical change of free Gibbs energy in each reaction step is calculated using ChemDraw software and provided here (in kJ/mol). (XLSX) [file pone.0193503.s002.xlsx]

## Sheet: Sheet1
Pathway shown in	reaction	change of Gibbs free energy (kcal/mol)
Figure 1	lysine => 6-aminohex-2-enoic acid + ammonia	12.3
	6-aminohex-2-enoic acid + NADPH + H+ => 6-aminocaproic acid + NADP+	-11.6
	6-aminocaproic acid + akg => adipic acid semialdehyde + Glu	2.9
	adipic acid semialdehyde +NADP+ +H2O => adipic acid +NADPH + H+	-4.7
Figure 2	lysine + akg => allysine + Glu	2.9
	allysine + NADP+ +H2O => 2-aminoadipic acid + NADPH + H+	-4.7
	2-aminoadipic acid => hex-2-enedioic acid + ammonia	12.3
	hex-2-enedioic acid +NADPH + H+ => adipic acid + NADP+	-11.6
